# Supplementary material for: Wistar Male Rats (Rattus norvegicus domestica) Are Aware of Their Dimensions
Source: Animals (Basel). 2024 Nov 25;14(23):3384. doi: 10.3390/ani14233384 (PMC11639961; doi:10.3390/ani14233384)
Supplement: Supplementary file 1 [file animals-14-03384-s001.zip › Supplementary data.xlsx]

## Sheet: Exp.1
Rat	Hole position	Hole size	Number of passes
Remi	Left	Small	7
	Left	Medium	5
	Left	Large	9
	Central	Small	1
	Central	Medium	0
	Central	Large	1
	Right	Small	6
	Right	Medium	2
	Right	Large	5
Oleg	Left	Small	6
	Left	Medium	7
	Left	Large	5
	Central	Small	0
	Central	Medium	0
	Central	Large	1
	Right	Small	5
	Right	Medium	7
	Right	Large	5
Gena	Left	Small	4
	Left	Medium	6
	Left	Large	6
	Central	Small	2
	Central	Medium	2
	Central	Large	2
	Right	Small	5
	Right	Medium	4
	Right	Large	5
Vitja	Left	Small	1
	Left	Medium	8
	Left	Large	4
	Central	Small	3
	Central	Medium	1
	Central	Large	1
	Right	Small	5
	Right	Medium	5
	Right	Large	8
Samson	Left	Small	8
	Left	Medium	7
	Left	Large	5
	Central	Small	1
	Central	Medium	2
	Central	Large	1
	Right	Small	3
	Right	Medium	6
	Right	Large	3
Listik	Left	Small	3
	Left	Medium	6
	Left	Large	5
	Central	Small	0
	Central	Medium	1
	Central	Large	2
	Right	Small	4
	Right	Medium	7
	Right	Large	8

## Sheet: Exp.2-Test trials
Rat	Tipe of the hole				Number of first in trial approaches to the holes	Number of first in trial attempts to pass
	Hole passability	Hole position	Larger hole orientation	Smaller hole shape
Vitja	Passable	Left	Horizontal	Сircle	1	2
	Passable	Central	Horizontal	Сircle	2	2
	Passable	Right	Horizontal	Сircle	2	2
	Passable	Left	Vertical	Сircle	1	2
	Passable	Central	Vertical	Сircle	1	2
	Passable	Right	Vertical	Сircle	1	2
	Passable	Left	Horizontal	Square	1	1
	Passable	Central	Horizontal	Square	2	2
	Passable	Right	Horizontal	Square	2	2
	Passable	Left	Vertical	Square	1	2
	Passable	Central	Vertical	Square	2	2
	Passable	Right	Vertical	Square	1	2
	Impassable	Left	Horizontal	Сircle	0	0
	Impassable	Central	Horizontal	Сircle	0	0
	Impassable	Right	Horizontal	Сircle	1	0
	Impassable	Left	Vertical	Сircle	1	0
	Impassable	Central	Vertical	Сircle	1	0
	Impassable	Right	Vertical	Сircle	1	0
	Impassable	Left	Horizontal	Square	0	0
	Impassable	Central	Horizontal	Square	1	1
	Impassable	Right	Horizontal	Square	0	0
	Impassable	Left	Vertical	Square	1	0
	Impassable	Central	Vertical	Square	0	0
	Impassable	Right	Vertical	Square	1	0
Gena	Passable	Left	Horizontal	Сircle	1	1
	Passable	Central	Horizontal	Сircle	1	2
	Passable	Right	Horizontal	Сircle	1	1
	Passable	Left	Vertical	Сircle	1	2
	Passable	Central	Vertical	Сircle	2	2
	Passable	Right	Vertical	Сircle	0	2
	Passable	Left	Horizontal	Square	2	2
	Passable	Central	Horizontal	Square	1	2
	Passable	Right	Horizontal	Square	1	2
	Passable	Left	Vertical	Square	1	2
	Passable	Central	Vertical	Square	2	2
	Passable	Right	Vertical	Square	2	2
	Impassable	Left	Horizontal	Сircle	2	1
	Impassable	Central	Horizontal	Сircle	1	0
	Impassable	Right	Horizontal	Сircle	0	1
	Impassable	Left	Vertical	Сircle	1	0
	Impassable	Central	Vertical	Сircle	1	0
	Impassable	Right	Vertical	Сircle	1	0
	Impassable	Left	Horizontal	Square	1	0
	Impassable	Central	Horizontal	Square	0	0
	Impassable	Right	Horizontal	Square	1	0
	Impassable	Left	Vertical	Square	0	0
	Impassable	Central	Vertical	Square	1	0
	Impassable	Right	Vertical	Square	0	0
Listik	Passable	Left	Horizontal	Сircle	2	2
	Passable	Central	Horizontal	Сircle	0	2
	Passable	Right	Horizontal	Сircle	1	1
	Passable	Left	Vertical	Сircle	2	2
	Passable	Central	Vertical	Сircle	1	2
	Passable	Right	Vertical	Сircle	1	1
	Passable	Left	Horizontal	Square	1	2
	Passable	Central	Horizontal	Square	2	2
	Passable	Right	Horizontal	Square	1	2
	Passable	Left	Vertical	Square	1	2
	Passable	Central	Vertical	Square	1	2
	Passable	Right	Vertical	Square	2	2
	Impassable	Left	Horizontal	Сircle	2	0
	Impassable	Central	Horizontal	Сircle	1	1
	Impassable	Right	Horizontal	Сircle	0	0
	Impassable	Left	Vertical	Сircle	1	0
	Impassable	Central	Vertical	Сircle	1	1
	Impassable	Right	Vertical	Сircle	0	0
	Impassable	Left	Horizontal	Square	1	0
	Impassable	Central	Horizontal	Square	0	0
	Impassable	Right	Horizontal	Square	1	0
	Impassable	Left	Vertical	Square	1	0
	Impassable	Central	Vertical	Square	1	0
	Impassable	Right	Vertical	Square	0	0
Oleg	Passable	Left	Horizontal	Сircle	0	2
	Passable	Central	Horizontal	Сircle	2	2
	Passable	Right	Horizontal	Сircle	2	2
	Passable	Left	Vertical	Сircle	1	2
	Passable	Central	Vertical	Сircle	2	2
	Passable	Right	Vertical	Сircle	2	2
	Passable	Left	Horizontal	Square	1	2
	Passable	Central	Horizontal	Square	2	2
	Passable	Right	Horizontal	Square	2	2
	Passable	Left	Vertical	Square	1	2
	Passable	Central	Vertical	Square	1	2
	Passable	Right	Vertical	Square	1	2
	Impassable	Left	Horizontal	Сircle	0	0
	Impassable	Central	Horizontal	Сircle	2	0
	Impassable	Right	Horizontal	Сircle	0	0
	Impassable	Left	Vertical	Сircle	0	0
	Impassable	Central	Vertical	Сircle	2	0
	Impassable	Right	Vertical	Сircle	0	0
	Impassable	Left	Horizontal	Square	0	0
	Impassable	Central	Horizontal	Square	0	0
	Impassable	Right	Horizontal	Square	0	0
	Impassable	Left	Vertical	Square	1	0
	Impassable	Central	Vertical	Square	1	0
	Impassable	Right	Vertical	Square	1	0
Remi	Passable	Left	Horizontal	Сircle	1	2
	Passable	Central	Horizontal	Сircle	1	2
	Passable	Right	Horizontal	Сircle	1	2
	Passable	Left	Vertical	Сircle	2	2
	Passable	Central	Vertical	Сircle	1	2
	Passable	Right	Vertical	Сircle	2	2
	Passable	Left	Horizontal	Square	2	2
	Passable	Central	Horizontal	Square	1	2
	Passable	Right	Horizontal	Square	1	2
	Passable	Left	Vertical	Square	1	2
	Passable	Central	Vertical	Square	1	1
	Passable	Right	Vertical	Square	2	2
	Impassable	Left	Horizontal	Сircle	1	0
	Impassable	Central	Horizontal	Сircle	1	0
	Impassable	Right	Horizontal	Сircle	1	0
	Impassable	Left	Vertical	Сircle	1	0
	Impassable	Central	Vertical	Сircle	0	0
	Impassable	Right	Vertical	Сircle	0	0
	Impassable	Left	Horizontal	Square	0	0
	Impassable	Central	Horizontal	Square	1	0
	Impassable	Right	Horizontal	Square	1	0
	Impassable	Left	Vertical	Square	0	0
	Impassable	Central	Vertical	Square	1	0
	Impassable	Right	Vertical	Square	1	1
Samson	Passable	Left	Horizontal	Сircle	2	2
	Passable	Central	Horizontal	Сircle	2	2
	Passable	Right	Horizontal	Сircle	1	1
	Passable	Left	Vertical	Сircle	2	2
	Passable	Central	Vertical	Сircle	1	2
	Passable	Right	Vertical	Сircle	2	2
	Passable	Left	Horizontal	Square	1	2
	Passable	Central	Horizontal	Square	1	2
	Passable	Right	Horizontal	Square	2	2
	Passable	Left	Vertical	Square	1	2
	Passable	Central	Vertical	Square	1	2
	Passable	Right	Vertical	Square	1	2
	Impassable	Left	Horizontal	Сircle	1	1
	Impassable	Central	Horizontal	Сircle	0	0
	Impassable	Right	Horizontal	Сircle	0	0
	Impassable	Left	Vertical	Сircle	1	0
	Impassable	Central	Vertical	Сircle	0	0
	Impassable	Right	Vertical	Сircle	0	0
	Impassable	Left	Horizontal	Square	1	0
	Impassable	Central	Horizontal	Square	0	0
	Impassable	Right	Horizontal	Square	1	0
	Impassable	Left	Vertical	Square	1	0
	Impassable	Central	Vertical	Square	1	0
	Impassable	Right	Vertical	Square	1	0

## Sheet: Exp.2-Background trials
Rat	Tipe of the hole				Number of first in trial approaches to the holes
	Hole passability	Hole position	Larger hole orientation	Smaller hole shape
Vitja	Passable	Left	Horizontal	Сircle	3
	Passable	Central	Horizontal	Сircle	6
	Passable	Right	Horizontal	Сircle	1
	Passable	Left	Vertical	Сircle	1
	Passable	Central	Vertical	Сircle	5
	Passable	Right	Vertical	Сircle	3
	Passable	Left	Horizontal	Square	2
	Passable	Central	Horizontal	Square	4
	Passable	Right	Horizontal	Square	2
	Passable	Left	Vertical	Square	5
	Passable	Central	Vertical	Square	5
	Passable	Right	Vertical	Square	2
	Impassable	Left	Horizontal	Сircle	0
	Impassable	Central	Horizontal	Сircle	2
	Impassable	Right	Horizontal	Сircle	0
	Impassable	Left	Vertical	Сircle	1
	Impassable	Central	Vertical	Сircle	0
	Impassable	Right	Vertical	Сircle	1
	Impassable	Left	Horizontal	Square	2
	Impassable	Central	Horizontal	Square	1
	Impassable	Right	Horizontal	Square	1
	Impassable	Left	Vertical	Square	1
	Impassable	Central	Vertical	Square	0
	Impassable	Right	Vertical	Square	0
Gena	Passable	Left	Horizontal	Сircle	2
	Passable	Central	Horizontal	Сircle	3
	Passable	Right	Horizontal	Сircle	6
	Passable	Left	Vertical	Сircle	3
	Passable	Central	Vertical	Сircle	3
	Passable	Right	Vertical	Сircle	4
	Passable	Left	Horizontal	Square	1
	Passable	Central	Horizontal	Square	5
	Passable	Right	Horizontal	Square	5
	Passable	Left	Vertical	Square	3
	Passable	Central	Vertical	Square	4
	Passable	Right	Vertical	Square	3
	Impassable	Left	Horizontal	Сircle	1
	Impassable	Central	Horizontal	Сircle	0
	Impassable	Right	Horizontal	Сircle	0
	Impassable	Left	Vertical	Сircle	0
	Impassable	Central	Vertical	Сircle	0
	Impassable	Right	Vertical	Сircle	2
	Impassable	Left	Horizontal	Square	0
	Impassable	Central	Horizontal	Square	0
	Impassable	Right	Horizontal	Square	1
	Impassable	Left	Vertical	Square	1
	Impassable	Central	Vertical	Square	0
	Impassable	Right	Vertical	Square	1
Listik	Passable	Left	Horizontal	Сircle	4
	Passable	Central	Horizontal	Сircle	3
	Passable	Right	Horizontal	Сircle	1
	Passable	Left	Vertical	Сircle	2
	Passable	Central	Vertical	Сircle	7
	Passable	Right	Vertical	Сircle	1
	Passable	Left	Horizontal	Square	3
	Passable	Central	Horizontal	Square	6
	Passable	Right	Horizontal	Square	2
	Passable	Left	Vertical	Square	1
	Passable	Central	Vertical	Square	6
	Passable	Right	Vertical	Square	4
	Impassable	Left	Horizontal	Сircle	3
	Impassable	Central	Horizontal	Сircle	0
	Impassable	Right	Horizontal	Сircle	1
	Impassable	Left	Vertical	Сircle	1
	Impassable	Central	Vertical	Сircle	0
	Impassable	Right	Vertical	Сircle	1
	Impassable	Left	Horizontal	Square	0
	Impassable	Central	Horizontal	Square	1
	Impassable	Right	Horizontal	Square	0
	Impassable	Left	Vertical	Square	0
	Impassable	Central	Vertical	Square	0
	Impassable	Right	Vertical	Square	1
Oleg	Passable	Left	Horizontal	Сircle	2
	Passable	Central	Horizontal	Сircle	2
	Passable	Right	Horizontal	Сircle	7
	Passable	Left	Vertical	Сircle	4
	Passable	Central	Vertical	Сircle	2
	Passable	Right	Vertical	Сircle	4
	Passable	Left	Horizontal	Square	2
	Passable	Central	Horizontal	Square	3
	Passable	Right	Horizontal	Square	4
	Passable	Left	Vertical	Square	3
	Passable	Central	Vertical	Square	4
	Passable	Right	Vertical	Square	3
	Impassable	Left	Horizontal	Сircle	1
	Impassable	Central	Horizontal	Сircle	0
	Impassable	Right	Horizontal	Сircle	0
	Impassable	Left	Vertical	Сircle	0
	Impassable	Central	Vertical	Сircle	0
	Impassable	Right	Vertical	Сircle	2
	Impassable	Left	Horizontal	Square	0
	Impassable	Central	Horizontal	Square	1
	Impassable	Right	Horizontal	Square	2
	Impassable	Left	Vertical	Square	1
	Impassable	Central	Vertical	Square	0
	Impassable	Right	Vertical	Square	1
Remi	Passable	Left	Horizontal	Сircle	5
	Passable	Central	Horizontal	Сircle	1
	Passable	Right	Horizontal	Сircle	2
	Passable	Left	Vertical	Сircle	7
	Passable	Central	Vertical	Сircle	0
	Passable	Right	Vertical	Сircle	3
	Passable	Left	Horizontal	Square	5
	Passable	Central	Horizontal	Square	1
	Passable	Right	Horizontal	Square	2
	Passable	Left	Vertical	Square	7
	Passable	Central	Vertical	Square	2
	Passable	Right	Vertical	Square	1
	Impassable	Left	Horizontal	Сircle	3
	Impassable	Central	Horizontal	Сircle	1
	Impassable	Right	Horizontal	Сircle	0
	Impassable	Left	Vertical	Сircle	3
	Impassable	Central	Vertical	Сircle	0
	Impassable	Right	Vertical	Сircle	0
	Impassable	Left	Horizontal	Square	2
	Impassable	Central	Horizontal	Square	0
	Impassable	Right	Horizontal	Square	1
	Impassable	Left	Vertical	Square	2
	Impassable	Central	Vertical	Square	0
	Impassable	Right	Vertical	Square	0
Samson	Passable	Left	Horizontal	Сircle	2
	Passable	Central	Horizontal	Сircle	3
	Passable	Right	Horizontal	Сircle	5
	Passable	Left	Vertical	Сircle	2
	Passable	Central	Vertical	Сircle	4
	Passable	Right	Vertical	Сircle	5
	Passable	Left	Horizontal	Square	3
	Passable	Central	Horizontal	Square	3
	Passable	Right	Horizontal	Square	2
	Passable	Left	Vertical	Square	3
	Passable	Central	Vertical	Square	2
	Passable	Right	Vertical	Square	3
	Impassable	Left	Horizontal	Сircle	2
	Impassable	Central	Horizontal	Сircle	0
	Impassable	Right	Horizontal	Сircle	0
	Impassable	Left	Vertical	Сircle	0
	Impassable	Central	Vertical	Сircle	0
	Impassable	Right	Vertical	Сircle	2
	Impassable	Left	Horizontal	Square	3
	Impassable	Central	Horizontal	Square	0
	Impassable	Right	Horizontal	Square	1
	Impassable	Left	Vertical	Square	1
	Impassable	Central	Vertical	Square	1
	Impassable	Right	Vertical	Square	1
